# Supplementary material for: The Magnitude of NCD Risk Factors in Ethiopia: Meta-Analysis and Systematic Review of Evidence
Source: Int J Environ Res Public Health. 2022 Apr 27;19(9):5316. doi: 10.3390/ijerph19095316 (PMC9106049; doi:10.3390/ijerph19095316)
Supplement: Supplementary file 1 [file ijerph-19-05316-s001.zip]

Archive with 10 entries (10 files):
- Supllementary Figure S1.pdf
- Supllementary Figure S2.pdf
- Supplementary  Table S1.pdf
- Supplementary  Table S2.pdf
- Supplementary  Table S3.pdf
- Supplementary  Table S4.pdf
- Supplementary  Table S5.pdf
- Supplementary  Table S6.pdf
- Supplementary  Table S7.pdf
- Supplementary Table S8.pdf
